# Supplementary material for: Predicting Disease Progression in Inoperable Localized NSCLC Patients Using ctDNA Machine Learning Model
Source: Cancer Med. 2024 Oct 24;13(20):e70316. doi: 10.1002/cam4.70316 (PMC11499892; doi:10.1002/cam4.70316)
Supplement: Supplementary file 2 — Table S1. [file CAM4-13-e70316-s003.xlsx]

## Sheet: Table S1_new
	Table S1. Performances evaluation of different algorithms under targeted 90% specificity
	Algorithm	TP1		TP2		TP3
		Sensitivity (95% CI)	Specificity (95% CI)	Sensitivity (95% CI)	Specificity (95% CI)	Sensitivity (95% CI)	Specificity (95% CI)
	Cox	12.0% (2.55-31.2%)	92.9% (66.1-99.8%)	15% (3.21-37.9%)	100% (75.3-100%)	18.2% (2.28-51.8%)	92.9% (66.1-99.8%)
	GBM	4.0% (0.101-20.4%)	100% (76.8-100%)	5.0% (0.127-24.9%)	92.3% (64-99.8%)	18.2% (2.28-51.8%)	92.9% (66.1-99.8%)
	RSF	0% (0-13.7%)	92.9% (66.1-99.8%)	5% (0.127-24.9%)	100% (75.3-100%)	0% (0-28.5%)	92.9% (66.1-99.8%)
	SVM	40.0% (21.1-61.3%)	92.9% (66.1-99.8%)	40.0% (19.1-63.9%)	92.3% (64-99.8%)	45.5% (16.7-76.6%)	92.9% (66.1-99.8%)
	CI: Confidence Interval
	GBM: Gradient Boosting Machine
	RSF: Random Survival Forest
	sSVM: survival Support Vector Machine
			12
