# Supplementary material for: Predicting Disease Progression in Inoperable Localized NSCLC Patients Using ctDNA Machine Learning Model
Source: Cancer Med. 2024 Oct 24;13(20):e70316. doi: 10.1002/cam4.70316 (PMC11499892; doi:10.1002/cam4.70316)
Supplement: Supplementary file 3 — Table S2. [file CAM4-13-e70316-s002.xlsx]

## Sheet: Table S2_new
		Table S2. Performances of neomer model and mutation based ctDNA method in combined timepoints
		ALL 44 Patients				19 Patients at Three TP
		Neomer		Actual		Neomer		Actual
				progress	progress-free			progress	progress-free
		Predict	progress	16	3	Predict	progress	6	0
			progress-free	11	14		progress-free	3	10
		Sensitivity (95% CI)		59.3% (38.8-77.6%)		Sensitivity (95% CI)		66.7% (29.9-92.5%)
		Specificity (95% CI)		82.4% (56.6-96.2%)		Specificity (95% CI)		100% (69.2-100%)
		PPV (95% CI)		84.2% (60.4-96.6%)		PPV (95% CI)		100% (54.1-100%)
		NPV (95% CI)		56% (34.9-75.6%)		NPV (95% CI)		76.9% (46.2-95%)
		Accuracy (95% CI)		68.2% (52.4-81.4%)		Accuracy (95% CI)		84.2% (60.4-96.6%)
		Mutation		Actual		Mutation		Actual
				progress	progress-free			progress	progress-free
		Predict	progress	14	4	Predict	progress	5	2
			progress-free	13	13		progress-free	4	8
		Sensitivity (95% CI)		51.9% (31.9-71.3%)		Sensitivity (95% CI)		55.6% (21.2-86.3%)
		Specificity (95% CI)		76.5% (50.1-93.2%)		Specificity (95% CI)		80% (44.4-97.5%)
		PPV (95% CI)		77.8% (52.4-93.6%)		PPV (95% CI)		71.4% (29-96.3%)
		NPV (95% CI)		50% (29.9-70.1%)		NPV (95% CI)		66.7% (34.9-90.1%)
		Accuracy (95% CI)		61.4% (45.5-75.6%)		Accuracy (95% CI)		68.4% (43.4-87.4%)
		Neomer + Mutation		Actual		Neomer + Mutation		Actual
				progress	progress-free			progress	progress-free
		Predict	progress	21	5	Predict	progress	8	2
			progress-free	6	12		progress-free	1	8
		Sensitivity (95% CI)		77.8% (57.7-91.4%)		Sensitivity (95% CI)		88.9% (51.8-99.7%)
		Specificity (95% CI)		70.6% (44-89.7%)		Specificity (95% CI)		80% (44.4-97.5%)
		PPV (95% CI)		80.8% (60.6-93.4%)		PPV (95% CI)		80% (44.4-97.5%)
		NPV (95% CI)		66.7% (41-86.7%)		NPV (95% CI)		88.9% (51.8-99.7%)
		Accuracy (95% CI)		75% (59.7-86.8%)		Accuracy (95% CI)		84.2% (60.4-96.6%)
		CI: Confidence Interval
		PPV: Positive Predict Value
		NPV: Negative Predict Value
